# Supplementary material for: Impact of Treatment with RUTF on Plasma Lipid Profiles of Severely Malnourished Pakistani Children
Source: Nutrients. 2020 Jul 21;12(7):2163. doi: 10.3390/nu12072163 (PMC7401247; doi:10.3390/nu12072163)
Supplement: Supplementary file 1 [file nutrients-12-02163-s001.zip]

Archive with 2 entries (2 files):
- Supplementary Material/Supplementary Figure S1.pdf
- Supplementary Material/Supplementary Tables S1-S8.xlsx
